# Supplementary material for: Synergistic Biomedical Potential and Molecular Docking Analyses of Coumarin–Triazole Hybrids as Tyrosinase Inhibitors: Design, Synthesis, In Vitro Profiling, and In Silico Studies
Source: Pharmaceuticals (Basel). 2024 Apr 20;17(4):532. doi: 10.3390/ph17040532 (PMC11054269; doi:10.3390/ph17040532)
Supplement: Supplementary file 1 [file pharmaceuticals-17-00532-s001.zip]

Archive with 1 entries (1 files):
- pharmaceuticals-2955173-supplementary.pdf
